# Supplementary material for: LANTERN-XGB: An Interpretable Multi-Modal Machine Learning for Improving Clinical Decision-Making in Lung Cancer
Source: Int J Mol Sci. 2026 Mar 30;27(7):3128. doi: 10.3390/ijms27073128 (PMC13074020; doi:10.3390/ijms27073128)
Supplement: Supplementary file 1 [file ijms-27-03128-s001.zip]

Archive with 1 entries (1 files):
- ijms-4188010-supplementary.pdf
